# Supplementary material for: The CDH1 c.1901C>T Variant: A Founder Variant in the Portuguese Population with Severe Impact in mRNA Splicing
Source: Cancers (Basel). 2021 Sep 4;13(17):4464. doi: 10.3390/cancers13174464 (PMC8430675; doi:10.3390/cancers13174464)
Supplement: Supplementary file 1 [file cancers-13-04464-s001.zip]

Archive with 6 entries (4 files):
- Figures/
- Figures/Supplemental_Figure_S1.pdf
- Figures/Supplemental_Figure_S2.png
- Figures/Supplemental_Figure_S3.png
- Tables/
- Tables/All_Supplemental_Tables_Vfinal.pdf
